# Supplementary material for: Serum levels of high mobility group box‐1 protein (HMGB1) and soluble receptors of advanced glycation end‐products (RAGE) in depressed patients treated with electroconvulsive therapy
Source: Neuropsychopharmacol Rep. 2023 Jun 19;43(3):359–64. doi: 10.1002/npr2.12358 (PMC10496042; doi:10.1002/npr2.12358)
Supplement: Supplementary file 1 — Table S1 [file NPR2-43-359-s001.xlsx]

## Sheet: dataset
No	MDD/HC	Age	Gender	Male	Female	BMI	pre ECT(HMGB1)	post ECT(HMGB1)	pre ECT(sRAGE)	post ECT(sRAGE)	Age of onset	Number of episodes	Number of ECT	IMI equivalence at pre-ECT	IMI equivalence at post-ECT	HAMD21(pre)	HAMD21(post)	Depressed mood	Feelings of guilt	Suicide	Insomnia: early in the night	Insomnia: middle of the night	Insomnia: early hours in the morning	Work and activities	Retardation	Agitation	Anxiety psychic	Anxiety somatic	Somatic symptoms gastro-intestinal	General somatic symptons	Genital symptoms	Hypochondrials	Loss of weight	Insight	Diurnal variation	Depersonalisation or derealisation	Paranoid symptoms	Compulsive symptoms
1	MDD	64	F	0	1	29.44	3.16779	6.09383	2656.2	2129.2	61	3	12	25	175	23	8	2	2	2	1	1	0	3	1	1	3	2	1	1	1	1	1	0	0	0	0	0
2	MDD	44	F	0	1	22.61	7.62413	10.11	2222.2	1766	41	2	14	275	100	16	6	2	1	1	1	0	0	3	1	1	2	0	1	1	1	0	1	0	0	0	0	0
3	MDD	35	F	0	1	15.6	2.7778	0.935056	1783.4	1810	35	0	6	225	225	30	6	2	3	4	1	1	0	2	1	2	3	1	1	1	2	1	1	1	1	0	1	1
4	MDD	62	F	0	1	24.76	0.946459	1.56451	1069.4	1484.2	53	1	8	100	100	16	3	1	1	0	1	0	1	2	1	0	2	1	1	1	1	1	0	1	1	0	0	0
5	MDD	64	F	0	1	18.62	3.89987	4.27845	1600.6	1776.4	54	10	15	200	200	15	2	2	1	0	0	0	0	2	0	2	3	1	1	0	1	1	0	1	0	0	0	0
6	MDD	56	F	0	1	27.09	4.75966	3.33655	793.8	761.8	46	2	9	37.5	150	22	5	2	1	1	0	1	2	3	1	1	2	0	1	1	0	1	1	1	1	0	0	2
7	MDD	56	F	0	1	18.37	4.49283	2.38325	1676.4	2251.6	55	2	7	200	200	18	3	2	1	0	1	1	1	4	1	0	1	2	0	2	1	0	1	0	0	0	0	0
8	MDD	69	F	0	1	21.19	3.85653	2.54974	1246.8	1082	50	2	13	275	325	29	9	3	2	2	1	0	0	3	1	1	2	3	2	2	1	3	2	1	0	0	0	0
9	MDD	63	F	0	1	23.1	5.43017	3.57602	1127.6	993.6	35	2	11	300	300	24	4	2	2	0	1	1	1	3	2	1	2	2	0	1	1	1	0	1	0	2	1	0
10	MDD	52	F	0	1	16.82	14.4044	14.9951	2620.2	1695.4	51	0	8	225	150	39	6	3	3	3	1	2	1	3	2	3	3	2	2	0	1	4	1	2	1	0	2	0
11	MDD	65	F	0	1	20.76	2.48816	5.84068	946.8	1350.4	62	1	12	100	200	37	7	3	1	1	1	1	1	3	3	3	3	4	2	2	2	4	1	1	1	0	0	0
12	MDD	59	F	0	1	17.54	6.78486	16.4707	1767	2614.4	58	0	10	525	300	23	3	2	0	0	0	0	0	2	1	2	2	3	2	1	1	3	1	1	0	0	0	2
13	MDD	33	F	0	1	23.55	8.63782	9.24503	1653.4	1299.2	27	2	6	200	200	20	6	2	1	1	1	0	0	2	1	2	2	2	1	2	1	1	0	1	0	0	0	0
14	MDD	36	F	0	1	18.44	3.35452	4.95886	653	748.4	36	1	6	525	275	27	4	2	1	1	0	1	0	3	2	2	2	2	2	2	1	2	2	1	1	0	0	0
16	MDD	46	M	1	0	19.38	5.54821	3.35155	2153.4	2036.6	46	1	12	175	175	17	6	1	1	0	0	0	0	3	1	0	1	1	1	1	1	1	2	0	2	1	0	0
17	MDD	54	M	1	0	28.36	12.5579	3.50633	829.4	896.8	49	2	12	62.5	137.5	19	7	2	1	2	1	2	1	2	1	0	2	2	1	1	0	1	0	0	0	0	0	0
18	MDD	66	M	1	0	20.7	4.62847	4.18199	2962.2	3741.4	64	0	11	350	425	34	7	2	1	1	1	1	0	3	3	3	3	3	2	2	1	3	2	1	1	0	0	1
19	MDD	58	M	1	0	23.41	3.59264	6.61082	2172.4	1969.2	55	3	12	0	0	17	2	2	1	0	1	2	0	3	1	1	3	1	0	1	1	0	0	0	0	0	0	0
20	MDD	58	M	1	0	17.17	3.24142	6.70012	1558.6	1373.8	58	0	14	0	225	28	13	2	2	2	1	1	0	3	2	2	2	0	2	1	2	1	1	2	1	0	0	1
21	MDD	48	M	1	0	24.84	2.98841	4.054	2057.4	2135.6	37	5	12	225	225	10	6	1	0	0	1	1	0	2	1	1	2	0	0	0	1	0	0	0	0	0	0	0
22	MDD	69	M	1	0	18.48	14.1325	3.548	1167.4	1802	68	1	17	400	375	36	1	3	2	3	1	1	1	3	2	1	2	3	2	2	2	3	2	1	1	0	0	1
23	MDD	49	M	1	0	20.87	2.43181	3.15212	3716.8	2829	48	0	5	250	175	24	0	2	1	2	1	1	1	3	0	2	2	2	1	2	1	1	0	0	1	0	0	1
24	MDD	58	M	1	0	24.92	14.6891	17.6626	523	627.8	57	1	13	150	150	21	11	2	1	0	2	2	2	2	0	3	3	0	0	0	1	1	0	1	1	0	0	0
25	MDD	62	M	1	0	20.35	6.67928	3.9528	2521.8	2825.4	62	0	6	75	75	38	3	3	2	3	1	1	1	3	2	2	3	4	2	2	2	3	2	1	1	0	0	0
26	MDD	30	M	1	0	26.33	13.1056	12.1263	1211.2	916.4	26	2	12	37.5	75	16	3	1	0	2	2	1	0	2	0	0	1	2	0	1	2	1	0	0	0	0	0	1
28	HC	53	F	0	1	24.974	3.86794		1938.2
29	HC	36	F	0	1	27.7662	6.47241		903.2
30	HC	59	F	0	1	21.7687	4.05723		1712.6
31	HC	52	F	0	1	23.1296	3.11761		1351.2
32	HC	65	F	0	1	21.0938	2.70254		2007.8
33	HC	45	F	0	1	25.6549	12.4705		651.6
34	HC	37	F	0	1	19.487	7.36413		2346.2
35	HC	31	F	0	1	18.5078	3.14498		2026.2
36	HC	58	F	0	1	25.4459	2.94429		1910.6
37	HC	61	F	0	1	24.3865	2.36273		1858.8
38	HC	61	F	0	1	24.2066	4.11425		1594.8
39	HC	66	F	0	1	20.8933	4.86685		1269
40	HC	62	F	0	1	21.3593	3.33199		2766.4
41	HC	64	F	0	1	22.6409	3.50532		1724.2
42	HC	44	F	0	1	20.3125	3.75847		1408
43	HC	47	M	1	0	24.7676	10.1648		718.4
44	HC	45	M	1	0	22.913	7.68534		1826.2
45	HC	52	M	1	0	24.6097	7.11385		2696.8
46	HC	53	M	1	0	24.977	2.43776		1400.8
47	HC	57	M	1	0	26.0617	6.29234		1120.6
48	HC	31	M	1	0	21.9525	30.3008		1000.6
49	HC	59	M	1	0	21.2031	4.03912		1931.6
50	HC	48	M	1	0	23.6614	16.0583		896.8
51	HC	60	M	1	0	20.4152	4.80706		643.2
52	HC	59	M	1	0	24.3827	4.24748		1300.4
53	HC	61	M	1	0	20.202	2.3306		2194.4
54	HC	60	M	1	0	23.939	4.90528		927.8
